# Supplementary material for: Seroprevalence and silent infection rate during SARS-CoV-2 pandemic among children and adolescents in Western Pomerania: a multicenter, cross-sectional study—the COVIDKID study
Source: PeerJ. 2024 Nov 11;12:e18384. doi: 10.7717/peerj.18384 (PMC11562825; doi:10.7717/peerj.18384)
Supplement: Supplemental Information 8 — R script for reviewing programming and statistical methods for processing raw data and producing figures, tables, and statistical output. [file peerj-12-18384-s008.rmd]

---
title: "COVIDKID Vorpommern - Analysis script"
author: "Marcus Vollmer"
institute: "Institute of Bioinformatics, University Medicine Greifswald"
footer:
  - content: '[Institute of Bioinformatics](http://www.medizin.uni-greifswald.de/bioinformatik/) • [University Medicine Greifswald](https://www.medizin.uni-greifswald.de)<br/>'
date: "2024-08-23"
output:
  pdf_document:
    fig_caption: Yes
    fig_width: 9
    fig_height: 4.5
    highlight: tango
    includes:
      in_header: header.tex
    latex_engine: xelatex
    toc: yes
    keep_tex: true
---
<!-- markdowntemplates::skeleton-->
  
```{r global_options, include=FALSE}
#knitr::opts_chunk$set(dev=c('png','postscript'), fig.width=12, fig.height=8, fig.path='Figs/', echo=FALSE, warning=FALSE, message=FALSE)
library(knitr)
opts_chunk$set(tidy.opts=list(width.cutoff=90), tidy=TRUE)

hook_output = knit_hooks$get('source')  #this is the output for code

knit_hooks$set(source = function(x, options) {
  if (!is.null(n <- options$linewidth) & knitr::is_latex_output()) {
    x <- strwrap(x, width = n, exdent = 4)
  }
  hook_output(x, options)
})

```


# Data base

Title: CovidKid Vorpommern
Project lead: Prof. Almut Meyer-Bahlburg
DRKS Trial ID: https://www.drks.de/drks_web/navigate.do?navigationId=trial.HTML&TRIAL_ID=DRKS00024635

Methods:

Data sources:
LaGuS (for age dependent incidence)
  https://www.lagus.mv-regierung.de/Gesundheit/InfektionsschutzPraevention/Daten-Corona-Pandemie/
CoMV-Gen (for virus variants composition)
  https://www.comv-gen.de/fileadmin/user_upload/Berichte/2022_02_25_Bericht_KW7.pdf
  https://www.comv-gen.de/aktueller-bericht/
RKI (COVID-19 vaccinations in Germany)
  https://zenodo.org/records/12697471
  https://github.com/robert-koch-institut/COVID-19-Impfungen_in_Deutschland
LaiV: Landesamt für innere Verwaltung, Statistisches Amt (age distribution of the communities)
  https://www.laiv-mv.de/Statistik/Zahlen-und-Fakten/Gesellschaft-&-Staat/Bevoelkerung
  Number of inhabitants of districts (Z011 2022 1 Bevölkerung.xlsx):
  257,525 + 225,900 +	235,451 
Zauberware (ZIP codes and Coordinates)
  https://github.com/zauberware/postal-codes-json-xml-csv
  Original creator: Data comes from http://www.geonames.org/

Information sources:
  https://www.deutschlandfunk.de/rueckblick-2020-chronologie-eines-schuljahrs-in-der-100.html
  DOI 10.17886/RKI-GBE-2017-063

```{r, eval=FALSE}
# Download bulletin reports RKI
library(stringr)
for (i in 1:55) {
  download.file(paste0('https://www.rki.de/DE/Content/Infekt/EpidBull/Archiv/2022/Ausgaben/', str_pad(i, 2, pad="0"), '_22.pdf?__blob=publicationFile'),
                destfile = paste0(str_pad(i, 2, pad="0"), '_22.pdf'))
}
```


## Load Data and Summarize

\footnotesize
```{r tidy=TRUE, warning=FALSE, message=FALSE}   
# Read data sets
  library(tidyverse)
  library(readxl)
  library(readr)

  D  <- readRDS("../Data/D0_ger.rds")
  D1 <- readRDS("../Data/D1_ger.rds") # Only essential variables
  D2 <- readRDS("../Data/D2_ger.rds") # Only self-declared uninfected and unvaccinated children
  D3 <- readRDS("../Data/D3_ger.rds") # Only unvaccinated children
  D4 <- readRDS("../Data/D4_ger.rds") # Only patients after vaccination start
  
# Import time series of SARS-CoV-2 incidence from DIVI
  dailycases_mv <- readRDS('../Data/Tagesdaten_MV.rds')

# LAGuS development of infections in children by age and district
  LAGuS      <- readRDS('../Data/LAGuS.rds')      # each single infection
  LAGuS_sum  <- readRDS('../Data/LAGuS_sum.rds')  # sum per day and age group
  LAGuS_sum2 <- readRDS('../Data/LAGuS_sum2.rds') # sum per day

#  label <- c("Rostock","Schwerin","Mecklenburgische Seenplatte","Landkreis Rostock","Vorpommern-Rügen","Nordwestmecklenburg","Vorpommern-Greifswald","Ludwigslust-Parchim")
#  level <- c(13003,	13004,	13071,	13072,	13073,	13074,	13075,	13076)

# RKI vaccination monitoring by age and district
  A133K.long <- readRDS('../Data/LaiV_A133K.rds')
  
# LaiV demographic statistics
  I_5_12 <- readRDS('../Data/RKI_Impfungen.rds')
```

```{r tablesettings, results='asis'}
# Set table style
library(kableExtra)
library(gtsummary)
library(flextable)
theme_gtsummary_journal(journal="jama")
theme_gtsummary_compact()

my_kbl <- function (x){
   x |> as_kable_extra(
    format="latex",
    booktabs = TRUE,
    longtable = TRUE,
    linesep = ""
  ) |>
  kableExtra::kable_styling(
    position = "left",
    latex_options = c("striped", "repeat_header"),
    stripe_color = "gray!15"
  ) 
}

list("tbl_summary-fn:percent_fun" = function(x) sprintf(x * 100, fmt='%#.1f')) |>
  set_gtsummary_theme()

nonnormal <- c('IgG','IgG_NCP','IgA','cPass', 'MonthsAtRiskAlpha','MonthsAtRiskDelta','MonthsAtRiskOmicron')
```

```{r}
D <- D |> 
  mutate(
    Wave_descr = fct_recode(
      Wave_descr,
      "Alpha wave\n(10/Dec/20-19/Jun/21)"="Alphawelle\n(10.12.20-19.06.21)",
      "Delta wave\n(20/Jun/21-05/Jan/22)"="Deltawelle\n(20.06.21-05.01.22)",
      "Omicron wave\n(06/Jan/22-31/Aug/22)"="Omikronwelle\n(06.01.22-31.08.22)"
    )
  )

D2 <- D2 |> 
  mutate(
    Wave_descr = fct_recode(
      Wave_descr,
      "Alpha wave (10/Dec/20-19/Jun/21)"="Alphawelle\n(10.12.20-19.06.21)",
      "Delta waves (20/Jun/21-05/Jan/22)"="Deltawelle\n(20.06.21-05.01.22)",
      "Omicron waves (06/Jan/22-31/Aug/22)"="Omikronwelle\n(06.01.22-31.08.22)"
    )
  )
```


\newpage
# Figures

## Figure 1 Infection rates in children and adolescents in the study region of Pomerania, Germany
Daily incidence per 1000 children
```{r figure1, fig.width=8, fig.height=2}
# From table A133K 2021 00 (Germans+Foreigners)
  #25230+1863 = 27093
  #40691+2604 = 43295
  #34940+1958 = 36898

# Subplot 1: Daily incidence per 1000 children (7-day average)
  library(scales)
  library(geomtextpath)
  p1 <- ggplot(
      data = LAGuS_sum |> 
        filter(type=="Cases") |> 
        mutate(n_7avg_pct = case_when(
          Altersgruppe2=='<5'    ~ n_7avg/27093,
          Altersgruppe2=='5-11'  ~ n_7avg/43295,
          Altersgruppe2=='12-17' ~ n_7avg/36898),
          n_7avg_pct = if_else(n_7avg_pct < 1/500000, 1/500000, n_7avg_pct)),
      mapping = aes(as.Date(Date), n_7avg_pct, color=Altersgruppe2)
    ) +
    annotate("rect", xmin=as.Date('2020-12-16','%Y-%m-%d'), xmax=as.Date('2021-01-10','%Y-%m-%d'), ymin=1/100000, ymax=1/50, alpha=0.2, fill="red", color=NA) +
    annotate("rect", xmin=as.Date('2020-12-16','%Y-%m-%d'), xmax=as.Date('2021-02-22','%Y-%m-%d'), ymin=1/100000, ymax=1/50, alpha=0.2, fill="red", color=NA) +
    annotate("rect", xmin=as.Date('2020-12-16','%Y-%m-%d'), xmax=as.Date('2021-05-26','%Y-%m-%d'), ymin=1/100000, ymax=1/50, alpha=0.2, fill="red", color=NA) +
    annotate("rect", xmin=as.Date('2021-06-20','%Y-%m-%d'), xmax=as.Date('2022-01-06','%Y-%m-%d'), ymin=1/100000, ymax=1/50, alpha=0.5, fill="gray", color=NA) +
    geom_vline(aes(xintercept=as.Date('2021-12-13','%Y-%m-%d')), linetype='dashed', color='darkgreen', alpha=0.5) +
    geom_vline(aes(xintercept=as.Date('2021-06-07','%Y-%m-%d')), linetype='dashed', color='darkgreen', alpha=0.5) + 
    geom_line() +
    geom_textvline(mapping=aes(xintercept=as.POSIXct(as.Date('2021-12-13','%Y-%m-%d'))), label="vaccination >5y", linetype='dashed', color='darkgreen', alpha=0.5, size=2, vjust=1.3, hjust=.9, show.legend=FALSE) +
    geom_textvline(mapping=aes(xintercept=as.POSIXct(as.Date('2021-06-07','%Y-%m-%d'))), label="vaccination >12y", linetype='dashed', color='darkgreen', alpha=0.5, size=2, vjust=1.3, hjust=.9, show.legend=FALSE) +
    geom_texthline(mapping=aes(yintercept=1/100), label="School lockdown", color='red', linetype=NA, size=2, vjust=-0.3, hjust=.025, show.legend=FALSE) +
    scale_x_date(breaks="3 months", minor_breaks="1 months", 
                 labels=scales::label_date_short(format=c("%Y","%b"), sep="\n"), 
                 expand=c(0,0), limits=as.Date(c('2020-03-01','2022-09-01'))) +
    scale_y_continuous(trans='log10', guide="axis_logticks", expand=c(0,0), limits=c(1/100000,1/50), breaks=1/10^c(2:5),
                       minor_breaks=c(seq(1e-2,1e-3,length.out=10), seq(1e-3,1e-4,length.out=10), seq(1e-4,1e-5,length.out=10))) +
    labs(x='', y='Regional daily\ninfections in\nchildren') +
    scale_color_manual(values=c('#1b9e77','#d95f02','#7570b3')) +
    theme_bw()

  Sys.setlocale("LC_TIME", "en_US.UTF-8") 
  p1
  ggsave('figures/Figure_1_A.pdf', width=8, height=2)

  
# Subplot 2: Plot individual cases 
  LAGuS_IndividualCases <- rbind(
    LAGuS |> filter(count>0, Date<as.Date('2020-10-01')),
    LAGuS |> filter(count>0, Date>as.Date('2021-06-05'), Date<as.Date('2021-07-20')))

  p2 <- ggplot(LAGuS_IndividualCases, aes(as.Date(Date), 9/10000, color=Altersgruppe2)) +
    geom_point() +
    scale_x_date(breaks="3 months", minor_breaks="1 months", 
                 labels=scales::label_date_short(format=c("%Y","%b"), sep="\n"), 
                 expand=c(0,0), limits=as.Date(c('2020-03-01','2022-09-01'))) +
    scale_y_continuous(trans='log10', expand=c(0,0), limits=c(1/100000,1/50), breaks=1/10^c(2:5)) +
    labs(x='', y='Regional daily\ninfections in\nchildren') +
    scale_color_manual(values=c('#1b9e77','#d95f02','#7570b3'))

  Sys.setlocale("LC_TIME", "en_US.UTF-8") 
  p2
  ggsave('figures/Figure_1_B.pdf', width=8, height=2)
  
# Print incidence rate per 1000 children for each age group
  LAGuS_7avg <- LAGuS_sum |> 
    filter(type=="Cases") |> 
    mutate(n_7avg_pct = case_when(
      Altersgruppe2=='<5'    ~ n_7avg/27093,
      Altersgruppe2=='5-11'  ~ n_7avg/43295,
      Altersgruppe2=='12-17' ~ n_7avg/36898)
    )
  LAGuS_7avg |> filter(Date==as.Date('2020-12-16')) |> mutate(n_7avg_pct*1000)
  LAGuS_7avg |> filter(Date<as.Date('2022-03-15'), Date>as.Date('2022-03-05')) |> mutate(n_7avg_pct*1000)
  LAGuS_7avg |> filter(Date==as.Date('2022-03-10')) |> mutate(n_7avg_pct*1000)
  LAGuS_7avg |> filter(Date==as.Date('2022-08-31')) |> mutate(n_7avg_pct*1000)
  
# Print total sum of cases
  LAGuS_sum |> filter(type=="Cases") |> summarise(n=sum(n))
  #Cases	<5	   8622/27093
  #Cases	5-11	25865/43295	
  #Cases	12-17	21834/36898
```

## Figure S1 Representativity of age
```{r figureS1, fig.width=7, fig.height=3}
# Prepare data set for plotting
  ref <- A133K.long |> group_by(Landkreis, Geschlecht) |> summarise(n=sum(Anzahl))
  tab <- D |> 
    group_by(Landkreis) |> 
    count(Geschlecht) 
  tab$ref  <- ref$n
  tab <- tab |> mutate(prop=n/ref, repr=ref/n)
  
  A133K.long <- A133K.long |> filter(Alter>=0) |> mutate(Geschlecht = factor(Geschlecht, levels=c('Männlich','Weiblich'), labels=c('Male','Female')))

# Plot age distribution of study sample and add representitive distribution of covered districts
  p <- ggplot(
    D |> filter(Alter>=0) |> 
      mutate(Geschlecht = factor(Geschlecht, levels=c('männlich','weiblich'), labels=c('Male','Female')),
             Landkreis  = factor(Landkreis, 
                                 levels=c('Vorpommern-Greifswald','Vorpommern-Rügen','Mecklenburgische Seenplatte'),
                                 labels=c('District\nVorpommern-Greifswald','District\nVorpommern-Rügen','District\nMecklenburgische Seenplatte'))),
    aes(x=Alter)) +
  geom_bar() +
  geom_line( data=A133K.long, mapping=aes(x=Alter, y=Anzahl_rel), color='blue') +
  geom_point(data=A133K.long, mapping=aes(x=Alter, y=Anzahl_rel), color='blue') +
  geom_textsmooth(
    data = A133K.long |> filter(Geschlecht=='Female', Landkreis=='District\nVorpommern-Greifswald'),
    mapping = aes(x=Alter, y=Anzahl_rel, color="C"),
    formula='y ~ x', method='loess', se=FALSE, label='Ideal representative sample', size=2.5, hjust=0.3, vjust=-.5, fill=NA, linewidth=NA, textcolor='#0000FF', show.legend=NA)  + 
  facet_grid(Geschlecht~Landkreis) +
  labs(x='Age of included children [years]', y='Frequency [counts]') +
  theme(legend.position='none')
  
  p
  ggsave('figures/Figure_S1.pdf', width=7, height=3)
 
# Number of children in the three districts 
  sum(colSums(A133K.long |> filter(Alter<5)             |> select(Anzahl)))
  sum(colSums(A133K.long |> filter(Alter>=5, Alter<12)  |> select(Anzahl)))
  sum(colSums(A133K.long |> filter(Alter>=12, Alter<18) |> select(Anzahl)))
```

## Figure S2 Representativity of vaccination rate
```{r figureS2, fig.width=7, fig.height=3.5, warning=FALSE}
# Vaccinated and recovered vs. unvaccinated by age group
  library(geomtextpath)
  n_D <- D1 |> filter(!is.na(Gruppe), !is.na(Altersgruppe2)) |> droplevels() |> count(Altersgruppe2)
  n_D$Groupname <- c('Children under 5\n','School children\n','Adolescents\n')
  group_labeller_N_both_eng <- function(variable,value) {
    return(paste0(n_D$Groupname, 'Age ', value, " years (n=", n_D$n, ")")[value])
  }
  
  mygl_eng <- guide_legend(title="", nrow=1, byrow=TRUE)
  cbbPalette <- c("#000000", "#E69F00", "#56B4E9", "#009E73", "#F0E442", "#0072B2", "#D55E00", "#CC79A7")
  
  p <- ggplot() +
    geom_textvline(data = data.frame(Altersgruppe2=factor('5-11', levels=c('<5','5-11','12-17'))),
                   aes(xintercept=as.POSIXct(as.Date('2021-12-13','%Y-%m-%d'))), 
                   label="approval of vaccination", linetype='dashed', color='darkgreen', size=2, vjust=1.3, hjust=.5, show.legend=FALSE) +
    geom_textvline(data = data.frame(Altersgruppe2=factor('12-17', levels=c('<5','5-11','12-17'))),
                   aes(xintercept=as.POSIXct(as.Date('2021-06-07','%Y-%m-%d'))), 
                   label="approval of vaccination", linetype='dashed', color='darkgreen', size=2, vjust=1.3, hjust=.5, show.legend=FALSE) +  
    geom_step(data=I_5_12, mapping=aes(Impfdatum, rate, color="RKI"), linewidth=1) + 
    geom_smooth(
      data = D1 |> filter(!is.na(Gruppe), !is.na(Altersgruppe2), Altersgruppe2 %in% c('5-11','12-17')), 
      mapping = aes(x=Date, y=as.numeric(Gruppe %in% c('Nur geimpft','Diagnostiziert und geimpft')), color="A"),
      formula='y ~ x', method='loess', se=FALSE, linewidth=1) +  
    facet_wrap(~Altersgruppe2, labeller=group_labeller_N_both_eng) +
    labs(title="", x="Date", y="Vaccination rate") +
    scale_colour_manual(name="legend", 
                        values=c("A"="#56B4E9", "RKI"="#E69F00"),
                        labels=c("Vaccination rate estimated from COVIDKID","Vaccination rate tracked by RKI DIM")) +
    theme(legend.position = 'top') +
    scale_x_datetime(date_breaks="3 months", date_minor_breaks="1 months", labels=scales::label_date_short(format=c("%Y","%b"), sep="\n")) +
    scale_y_continuous(labels = scales::percent, breaks=seq(0,1,by=.2), limits=c(0,1)) +
    coord_cartesian(ylim=c(0,.7)) +
    guides(color=mygl_eng)
  

Sys.setlocale("LC_TIME", "en_US.UTF-8") 
png(filename='figures/Figure_S2.png', width=7, height=3.5, units='in', res=300)
p
dev.off()
ggsave('figures/Figure_S2.pdf', width=7, height=3.5)
  
```

## Figure S3 Origin of patients by zip code
```{r figureS3, results='asis', fig.width=6, fig.height=5}
# Get the world map
  library(rnaturalearth)
  library(rnaturalearthdata)
  world <- ne_countries(scale="large", returnclass="sf", continent="Europe")
  # germany <- ne_countries(scale="large", returnclass="sf", country="Germany")
  # https://dominicroye.github.io/en/2018/accessing-openstreetmap-data-with-r/
  # library(osmdata)
  
# Get shape of states
  # https://ggplot2.tidyverse.org/reference/ggsf.html
  library(sf)
  gadm_DEU0 <- st_read("../Data/GADM/gadm41_DEU.gpkg", layer='ADM_ADM_0', quiet=TRUE)
  gadm_DEU1 <- st_read("../Data/GADM/gadm41_DEU.gpkg", layer='ADM_ADM_1', quiet=TRUE)
  gadm_DEU2 <- st_read("../Data/GADM/gadm41_DEU.gpkg", layer='ADM_ADM_2', quiet=TRUE)

# Number of participants by ZIP code
  D_plz <- D |> 
    select(PLZ,place,lat,lng) |> 
    group_by(place) |> 
    summarise(sizesum=n(), lat=mean(lat), lng=mean(lng), PLZ=paste(unique(PLZ), collapse=', '))
  D_plz$place[D_plz$PLZ=='17498'] = 'Greifswalder Vororte' #'Greifswald suburbs'
  D_clinic <- D |> count(Herkunft)
 
# Generate map
  library(ggrepel)
  library(ggspatial)
  map_pomerania <- ggplot(data = world) +
    geom_sf(colour=NA, fill='antiquewhite') +
    geom_sf(data=subset(gadm_DEU2, NAME_2 %in% c('Mecklenburgische Seenplatte','Vorpommern-Greifswald','Vorpommern-Rügen')), colour='grey70', linewidth=0.1, fill="white") +
    geom_sf(data=gadm_DEU1, colour='grey70', size=0.1, fill=NA) +
    geom_sf(color='gray70', fill=NA) +
    geom_sf(data=gadm_DEU0, color='gray30', fill=NA) +
    geom_point(data=D_plz, aes(x=lng, y=lat, size=sizesum), shape=21, color="black", fill='orange', stroke=1) + 
    scale_size_binned_area(name='Patients', breaks=c(5,10,20,40,80,160)) +
    annotation_scale(location='bl', width_hint=0.3) +
    geom_text_repel(data=D_plz |> filter(sizesum>=80), aes(x=lng, y=lat, label=place), color="black", bg.color="white") +
    coord_sf(xlim=c(11.5, 14.5), ylim=c(53, 54.8), expand=TRUE) + 
    theme(panel.grid.major = element_line(color=gray(.5), linetype='dashed', linewidth=0.5), 
          panel.background = element_rect(fill='aliceblue'),
          legend.justification = "top")
  
  D.tmp <- D |> count(Landkreis)
  D.tmp$abbr <- c("VG","VR","MSE")
  D.tmp <- D.tmp |>
    left_join(data.frame(abbr=c("VG","VR","MSE"), x=c(14.20,12.75,12.80), y=c(54.11,54.52,53.44))) |>
    mutate(label = paste0(abbr, " (n=", n, ")"))
  map_pomerania +   
    geom_label(data=D.tmp, aes(x=x, y=y, label=label), fill="black", color='white') +
    annotate(geom='text', x=14.15, y=54.7, label='Baltic sea', fontface='italic', color='grey22', size=6) +
    labs(x='Longitude', y='Latitude', title='Origin of patients by zip code') +
    theme(legend.position = c(0.09,.9875))
    
  ggsave('figures/Figure_S3.pdf', width=6, height=5)
```

## Figure 2 Anti-SARS-CoV-2 IgG response and seropositivity
```{r figure2, fig.width=8, fig.height=3.25}
# Functions for plotting count numbers and percentages at threshold in grouped boxplots
  stat_box_n <- function(x) {
    return( 
      data.frame(
        y = 0.95*min(x, na.rm=TRUE),
        label = format(length(x), big.mark=",", scientific=FALSE)
      )
    )
  }
  stat_box_cutoff <- function(x, cutoff=1.1, label='counts') {
    if (label=='percent') {
      v1 <- paste0(sprintf('%0.1f', 100*sum(x<=cutoff)/length(x)), '%')
      v2 <- paste0(sprintf('%0.1f', 100*sum(x>cutoff)/length(x)), '%')
      strlength <- max(c(nchar(v1),nchar(v2)))
    }
    if (label=='counts') {
      v1 <- format(sum(x<=cutoff), big.mark=",",scientific=FALSE)
      v2 <- format(sum(x>cutoff), big.mark=",",scientific=FALSE)
      strlength <- max(c(nchar(v1),nchar(v2)))
    }
    return( 
      data.frame(
        y = cutoff,
        label = paste0(
          str_pad(v1, strlength, side="left", pad=" "),
          '  ',
          str_pad(v2, strlength, side="right", pad=" ")
        )
      )
    )
  }

  library(ggh4x)
  library(shadowtext)
  
# Subplot 1: IgG-S1 response by status of self-reported infection and vaccination
  labels_eng <- str_replace_all(levels(reorder(D1$Gruppe, D1$IgG)),
                c("Undiagnostiziert und ungeimpft"="Undiagnosed and unvaccinated",
                  "Möglw. ungeimpft"="Possible unvaccinated",
                  "Nur diagnostiziert"="Only diagnosed",
                  "Nur geimpft"="Only vaccinated",
                  "Diagnostiziert und geimpft"="Diagnosed and vaccinated"))

  p1 <- ggplot(D1 |> filter(!is.na(IgG)), aes(x=reorder(Gruppe, IgG), y=IgG)) +
    geom_hline(yintercept=1.1, color='blue') +
    geom_boxplot(alpha=0.5) +
    stat_summary(fun.data=stat_box_cutoff, fun.args=list(cutoff=log2(1.1), label='percent'), geom="shadowtext", color='blue',
bg.colour='white', size=3,  hjust=0.5, vjust=-.5) +
    stat_summary(fun.data=stat_box_cutoff, fun.args=list(cutoff=log2(1.1), label='counts'), geom="shadowtext", color='blue',
bg.colour='white', size=2.5,  hjust=0.5, vjust=1.5, fontface='italic') +
    coord_flip() +
    scale_y_continuous(trans='log2', guide="axis_minor", breaks=2^(-3:3), minor_breaks=c(2^c(-5,2*c(-2:2)),1:10), labels=c(0.125, 0.25, 0.50, 1, 2, 4, 8)) +
    theme(axis.ticks.length.y = unit(0.4, "cm"),
          ggh4x.axis.ticks.length.minor = rel(0.4),
          ggh4x.axis.ticks.length.mini = rel(0.15)) +
  labs(title="IgG antibody response", x="", y="IgG-S1 [ratio]") +
  scale_x_discrete(labels=c(labels_eng,"Unknown"))
  

# Subplot 2: Seropositivity by status of self-reported infection and vaccination
  Sero <- D |> filter(!is.na(IgG)) |> group_by(Gruppe) |> summarise(label=paste0(sum(Seropositive)), Seropositive=TRUE)
  p2 <- ggplot(D |> filter(!is.na(IgG)), aes(x=reorder(Gruppe, IgG), fill=factor(Seropositive))) +
    geom_bar(position='fill') +
    scale_fill_brewer(palette="YlGn") +
    coord_flip(clip = "off") +
    geom_shadowtext(aes(label=scales::percent( ..count.. / tapply(..count.., ..x.., sum)[as.character(..x..)], accuracy=0.1),
                  color=ifelse( ..count.. / tapply(..count.., ..x.., sum)[as.character(..x..)]>0.05, 'show', 'hide')), bg.colour='white', stat='count', size=2.75, position=position_fill(vjust=.5), vjust=-.5) +
    geom_shadowtext(data=Sero, aes(label=label, x=Gruppe, y=0, color='show'), bg.colour='white', size=2.25, fontface='italic', vjust=1.5) +
    scale_color_manual(values=c('show'='black', 'hide'='transparent'), guide='none') +
    labs(title="Seropositivity", x="", y="") +
    theme(legend.position ='none',
          panel.grid.major = element_line(colour = "grey"),
          panel.grid.minor = element_line(colour = "grey"),
          panel.background = element_blank()
    ) +
    scale_x_discrete(labels=c('','','','','')) +
    scale_y_reverse(limits=c(1,-0.05), labels=c('','','','',''))

  library(patchwork)
  png(filename='figures/Figure_2.png', width=8, height=3.25, units="in", res=300) 
  p1 + p2 + plot_layout(widths=c(3, 1)) + plot_annotation(tag_levels='a')
  dev.off()
  ggsave('figures/Figure_2.pdf', width=8, height=3.25)
```

## Figure 3 Estimated rates of recovered or SARS-CoV-2-vaccinated children and seroprevalence
```{r figure3, fig.width=7, fig.height=3.5}
# Plot LOESS estimated of vaccination rate and seropositivity 
  #library(rms)

  n_D <- D1 |> filter(!is.na(Gruppe), !is.na(Altersgruppe2)) |> droplevels() |> count(Altersgruppe2)
  n_D$Groupname <- c('Children under 5\n','School children\n','Adolescents\n')
  group_labeller_N_both <- function(variable,value) {
    return(paste0(n_D$Groupname, 'Age ', value, " years (n=", n_D$n, ")")[value])
  }
  mygl <- guide_legend(title="Estimated rate", title.position='left', nrow=1, byrow=TRUE)
  cbbPalette <- c("#000000", "#E69F00", "#56B4E9", "#009E73", "#F0E442", "#0072B2", "#D55E00", "#CC79A7")

  p <- ggplot(D1 |> filter(!is.na(Gruppe), !is.na(Altersgruppe2)), 
            aes(x=Date, y=as.numeric(Gruppe %in% c('Undiagnostiziert und ungeimpft','Möglw. ungeimpft')), color="S")) +
    geom_textvline(data=data.frame(Altersgruppe2=factor('5-11', levels=c('<5','5-11','12-17'))),
                   aes(xintercept=as.POSIXct(as.Date('2021-12-13','%Y-%m-%d'))), label="approval of vaccination", linetype='dashed', color='darkgreen', size=2, vjust=-.3, hjust=.5, show.legend=FALSE) +
    geom_textvline(data=data.frame(Altersgruppe2=factor('12-17', levels=c('<5','5-11','12-17'))),
                   aes(xintercept=as.POSIXct(as.Date('2021-06-07','%Y-%m-%d'))), label="approval of vaccination", linetype='dashed', color='darkgreen', size=2, vjust=-.3, hjust=.5, show.legend=FALSE) + 
    geom_smooth(aes(x=Date, y=as.numeric(Gruppe %in% c('Nur geimpft','Nur diagnostiziert','Diagnostiziert und geimpft')), color="B"),
                formula='y ~ x', method='loess', se=FALSE, linewidth=1) +
    geom_smooth(aes(x=Date, y=as.numeric(Gruppe=='Undiagnostiziert und ungeimpft'), color="A"),
                formula='y ~ x', method='loess', se=FALSE, linewidth=1) +
    geom_smooth(aes(x=Date, y=as.numeric(Seropositive), color="C"),
                formula='y ~ x', method='loess', se=FALSE, linewidth=1) +
    facet_wrap(~Altersgruppe2, ncol=3, labeller=group_labeller_N_both) +
    ylim(0,1) +
    labs(title="", x="Sampling date", y="Estimated proportion") +
    scale_colour_manual(name="legend", 
                        values=c("A"="#D55E00", "B"="#009E73", "C"="#000000"), 
                        labels=c("Neither vaccinated nor recovered","Vaccinated or recovered","Seroprevalence")) +
    theme(legend.position = 'top') +
    scale_x_datetime(limits=c(as.POSIXct("2020-11-01"), NA), date_breaks="3 months", date_minor_breaks="1 months", labels=scales::label_date_short(format=c("%Y","%b"), sep="\n"), expand=c(0,0)) +
    scale_y_continuous(labels = scales::percent, breaks=seq(0,1,by=.2), limits=c(0,1)) +
    guides(color=mygl, fill=mygl) 
 
  Sys.setlocale("LC_TIME", "en_US.UTF-8") 
  png(filename='figures/Figure_3.png', width=7, height=3.5, units='in', res=300)
  p
  dev.off()
  p
  ggsave('figures/Figure_3.pdf', width=7, height=3.5)
```

## Figure 4 Anti-SARS-CoV-2 IgG response in time course with silent infections
```{r figure4, fig.width=7.5, fig.height=5}
# Colors and shapes for plotting
  library(RColorBrewer)
  c1a <- c(brewer.pal(3, 'Dark2'), '#000000', '#1B9E77')
  c2a <- c(NA,'#000000',c1[c(3)],'#FFFFFF', NA) 
  c3a <- c(1, 24, 25, 23, 4)
  
# Prepare data for plotting
  D.tmp <- D1 |> 
    mutate(Gruppe = fct_explicit_na(Gruppe, na_level="Unbekannt"),
           Wave_descr2 = fct_collapse(Wave_descr, "Alpha- und Deltawellen\n(10.12.20-05.01.22)" = c("Alphawelle\n(10.12.20-19.06.21)", "Deltawelle\n(20.06.21-05.01.22)")),
           Gruppe = factor(Gruppe, levels=c('Undiagnostiziert und ungeimpft','Nur diagnostiziert','Nur geimpft','Diagnostiziert und geimpft','Unbekannt'))) |> 
    filter(!is.na(IgG), !is.na(Altersgruppe2), !is.na(Gruppe)) |>
    droplevels()

  labels_eng <- str_replace_all(levels(D.tmp$Gruppe),
                c('Undiagnostiziert und ungeimpft'='Undiagnosed and unvaccinated',
                  'Nur diagnostiziert'='Diagnosed only',
                  'Nur geimpft'='Vaccinated only',
                  'Diagnostiziert und geimpft'='Diagnosed and vaccinated',
                  'Unbekannt'='Unknown'))
  
  mygl <- guide_legend(title="Self-disclosure about\ninfection and vaccination:")

  data_lines       <- D1 |> filter(!is.na(Altersgruppe2)) |> count(Altersgruppe2) |> select(-n)
  data_lineslabels <- data_lines[1, ] 
  data_lines       <- data_lines[-1, ] 
  
  library(ggshadow)
  n_D <- D.tmp |> count(Altersgruppe2)
  n_D$Groupname <- c('Children under 5\n','School children\n','Adolescents\n')
  group_labeller_N_both <- paste0(n_D$Groupname, 'Age ', n_D$Altersgruppe2, " years (n=", n_D$n, ")")
  names(group_labeller_N_both) <- n_D$Altersgruppe2
  
  p <- ggplot(D.tmp, aes(x=Date, y=IgG, color=Gruppe, fill=Gruppe, shape=Gruppe)) +
    annotate("rect", xmin=as.POSIXct(as.Date('2020-12-16','%Y-%m-%d')), xmax=as.POSIXct(as.Date('2021-01-10','%Y-%m-%d')), ymin=0, ymax=Inf, alpha=0.2, fill="red", color=NA) +
    annotate("rect", xmin=as.POSIXct(as.Date('2020-12-16','%Y-%m-%d')), xmax=as.POSIXct(as.Date('2021-02-22','%Y-%m-%d')), ymin=0, ymax=Inf, alpha=0.2, fill="red", color=NA) +
    annotate("rect", xmin=as.POSIXct(as.Date('2020-12-16','%Y-%m-%d')), xmax=as.POSIXct(as.Date('2021-05-26','%Y-%m-%d')), ymin=0, ymax=Inf, alpha=0.2, fill="red", color=NA) +
    geom_textvline(data=data.frame(Altersgruppe2=factor('5-11', levels=c('<5','5-11','12-17'))),
                   aes(xintercept=as.POSIXct(as.Date('2021-12-13','%Y-%m-%d'))), label="approval of vaccination", linetype='dashed', color='darkgreen', size=2, vjust=1.3, hjust=.5, show.legend=FALSE) +
    geom_textvline(data=data.frame(Altersgruppe2=factor('12-17', levels=c('<5','5-11','12-17'))),
                   aes(xintercept=as.POSIXct(as.Date('2021-06-07','%Y-%m-%d'))), label="approval of vaccination", linetype='dashed', color='darkgreen', size=2, vjust=1.3, hjust=.5, show.legend=FALSE) +  
    geom_hline(data=data_lines, aes(yintercept=1.1), color='blue', alpha=0.5) +  
    geom_texthline(data=data_lineslabels, aes(yintercept=1.1), color='blue', alpha=0.5, label='threshold', size=2, hjust=0.1) + 
    geom_point(alpha=.85) +
    geom_glowpoint(data=D.tmp |> filter(Gruppe=='Undiagnostiziert und ungeimpft', Seropositive==TRUE), color='yellow', show.legend=FALSE) +
    scale_x_datetime(limits=c(as.POSIXct("2020-11-01"), NA), date_breaks="3 months", date_minor_breaks="1 months", labels=scales::label_date_short(format=c("%Y","%b"), sep="\n"), expand=expansion(mult=c(0,.03))) +
    scale_y_continuous(trans='log2', breaks=2^c(-3,-1,1,3), labels=c('0.125','0.5','2','8'), guide="axis_minor", minor_breaks=2^c(-5,2*c(-2:2))) +
    scale_shape_manual(values=c3a, labels=labels_eng) +
    scale_color_manual(values=c2a, labels=labels_eng) +
    scale_fill_manual(values=c1a,  labels=labels_eng) +
    facet_wrap(~Altersgruppe2, ncol=2, labeller=as_labeller(group_labeller_N_both)) +
    theme(axis.ticks.length.y = unit(0.4, "cm"),
          ggh4x.axis.ticks.length.minor = rel(0.4),
          ggh4x.axis.ticks.length.mini = rel(0.15),
          legend.position = c(.8, 0),
          legend.justification = c(.8, 0)) +
    guides(color=mygl, fill=mygl, shape=mygl) +
    labs(title='', x='', y="IgG-S1 [ratio]")

  
  Sys.setlocale("LC_TIME", "en_US.UTF-8") 
  p
  ggsave('figures/Figure_4.pdf', width=7.5, height=5)
```

## Figure 5 Sensitivity of serological tests before and after emerging Omicron variants
```{r figure5, fig.width=9, fig.height=9}
# Definition of colors
  library(RColorBrewer)
  c1 <- c(brewer.pal(3, 'Dark2'), '#000000')
  c2 <- c(NA,'#000000',c1[c(3)],'#FFFFFF')

# Prepare data frame for plotting
  D.tmp <- D1 |> 
    filter(Gruppe=="Nur diagnostiziert") |>
    mutate(IgG1 = IgG) |> 
    pivot_longer(cols=c(IgA,IgG_NCP,cPass,IgG1), names_to='Test', values_to='Result') |> 
    filter(!is.na(Result)) |> 
    mutate(
      Test = factor(Test, levels=c('cPass','IgA','IgG_NCP','IgG1'), labels=c('NAbs [%]','IgA-S1 [ratio]','IgG-NCP [ratio]','IgG-S1 [ratio]')),
      #labels=c('cPass sVNT [%]','IgA-ELISA [ratio]','NCP-ELISA (IgG) [ratio]','IgG-ELISA [ratio]')),
      IgA_Deficiency = if_else(Pseudonym %in% c('U4TN7','A4EW5') & Test=='IgA-S1 [ratio]', 'SIgAD',''), # Selective immunoglobulin A (IgA) deficiency
      IgG_pos         = IgG>=1.1
    ) |> 
    droplevels() |> 
    mutate(TimeDiff.cat = factor(fct_explicit_na(TimeDiff.cat, na_level="Unbekannt"), ordered=FALSE))

  n_fun <- function(data){
    tmp = data |> 
      count(Test) |>
      mutate(x=2^-3.25, y=if_else(Test=='NAbs [%]', 98, 2^3.85), label=paste0(n), color='black', fill=NA, shape=NA, TimeDiff.cat=NA)
    return(tmp)
  }

  labels_eng <- str_replace_all(
    levels(D.tmp$TimeDiff.cat),
    c("weniger als 4 Wochen"="less than 4 weeks",
      "4 bis 8 Wochen"="4 to 8 weeks",
      "8 bis 16 Wochen"="8 to 16 weeks",
      "16 Wochen oder mehr"="16 weeks or more",
      "Unbekannt"="unknown"))
  mygl <- guide_legend(title="Weeks since last infection", title.position='top', ncol=2, byrow=TRUE)
  data_lineslabels <- data.frame(Test=factor('NAbs [%]'), Gruppe=factor('Nur diagnostiziert'))
  data_lines       <- D.tmp |> count(Test, Gruppe) |> select(-n) |> setdiff(data_lineslabels)
  
  library(grImport2)
  sym.grob <- symbolsGrob(readPicture("icon_kid.svg"), x=.21, y=.935, default.units="npc", size=0.07)
  
# Subplot 1: IgG-S1 response vs other serological tests marked by the time elapsed since the last infection
  library(geomtextpath)
  library(ggh4x)
  p1 <- ggplot(D.tmp, aes(x=IgG, y=Result, color=TimeDiff.cat, fill=TimeDiff.cat, shape=TimeDiff.cat)) +
    geom_hline(data=data_lines |> filter(Test!='NAbs [%]'), aes(yintercept=1.1), color='darkgreen', alpha=0.5) +
    geom_vline(data=data_lines, aes(xintercept=1.1), color='blue', alpha=0.5) + 
    geom_texthline(data=data_lineslabels, aes(yintercept=30),  color='darkgreen', alpha=0.5, label='threshold', size=2, hjust=0.1) +
    geom_textvline(data=data_lineslabels, aes(xintercept=1.1), color='blue',      alpha=0.5, label='threshold', size=2, hjust=0.9) +    
    geom_point(alpha=.7) +
    geom_text(data=n_fun(D.tmp),
              mapping=aes(x=x, y=y, label=label), hjust='right', vjust='center', angle=0, size=3, color='black', inherit.aes=FALSE) +
    annotation_custom(sym.grob) +
    theme(axis.ticks.length.x = unit(0.4, "cm"),
          axis.ticks.length.y = unit(0.4, "cm"),
          ggh4x.axis.ticks.length.minor = rel(0.4),
          ggh4x.axis.ticks.length.mini = rel(0.15),
          legend.position = 'bottom') +
    labs(title="", x="IgG-S1 [ratio]", y="") +
    facet_nested(Test~ "Children and adolescent with known infections" + "IgG-S1 [ratio]", scales='free_y', nest_line=element_line(colour="red")) +
    facet_grid(Test~Gruppe, scales='free_y', 
               labeller=labeller(Gruppe = as_labeller(c("Nur diagnostiziert"="Children and adolescent\nwith known infections\nIgG-S1 [ratio]")))) +
    scale_shape_manual(values=c(1, 24, 25, 23, 4), labels=labels_eng) +
    scale_color_manual(values=c(c2, NA),           labels=labels_eng) +
    scale_fill_manual(values=c(c1, '#1B9E77'),     labels=labels_eng) +
    guides(color=mygl, fill=mygl, shape=mygl) +
    facetted_pos_scales(
      y = list(
        Test == "NAbs [%]" ~ scale_y_continuous(limits=c(0,100), breaks=seq(0,100,30), guide="axis_minor", minor_breaks=seq(0,100,10)),
        Test != "NAbs [%]" ~ scale_y_continuous(limits=2^c(-5,4), trans='log2', breaks=2^c(-3,-1,1,3), guide="axis_minor", minor_breaks=2^c(-5,2*c(-2:2)))
      ),
      x = scale_x_continuous(trans='log2', breaks=2^c(-3,-1,1,3), guide="axis_minor", minor_breaks=2^c(-5,2*c(-2:2)))
    ) 


# Prepare data frame for subplot 2
  D.tmp2 <- D1 |> 
    filter(Gruppe=="Nur diagnostiziert") |> 
    mutate(IgG1 = IgG) |> 
    pivot_longer(cols=c(IgA,IgG_NCP,cPass,IgG1), names_to='Test', values_to='Result') |> 
    filter(!is.na(Result), !is.na(TimeDiff.cat)) |> 
    mutate(Result = if_else(Test=='cPass', Result, log2(Result)),
           Test = factor(Test, levels=c('cPass','IgA','IgG_NCP','IgG1'), labels=c('NAbs [%]','IgA-S1 [ratio]','IgG-NCP [ratio]','IgG-S1 [ratio]')),
           #labels=c('cPass sVNT [%]','IgA-ELISA [ratio]','NCP-ELISA (IgG) [ratio]','IgG-ELISA [ratio]')),
           IgA_Deficiency = if_else(Pseudonym %in% c('U4TN7','A4EW5') & Test=='IgA-S1 [ratio]', 'SIgAD',''),
           IgG_pos        = IgG>=1.1,
           Omicron        = if_else((Date-days(floor(TimeDiff_mean)))>as.POSIXct("2022-01-05"), TRUE, FALSE)) |> 
    droplevels()
  
  n_fun <- function(data){
    tmp = data |> 
      count(IgG_pos, Test, Omicron) |>
      mutate(x=1, y=if_else(Test=='NAbs [%]', 98, 3.85), label=paste0(n), color='black', TimeDiff.cat=NA)
    return(tmp)
  }

  labels <- str_replace_all(levels(D.tmp$TimeDiff.cat),
                            c("weniger als 4 Wochen"="<4",
                              "4 bis 8 Wochen"="4-8",
                              "8 bis 16 Wochen"="8-16",
                              "16 Wochen oder mehr"="≥16"))
  labels[4] <- expression("">=16)

  data_lines       <- D.tmp2 |> count(Test, IgG_pos, Omicron) |> select(-n)
  data_lineslabels <- data_lines[1, ]
  data_lines       <- data_lines[-1, ]
  
  library(grImport2)
  sym.grob <- symbolsGrob(readPicture("icon_kid.svg"), x=.21, y=.935, default.units="npc", size=0.07)
 
      
  p2 <- ggplot(D.tmp2,
         aes(x=TimeDiff.cat, y=Result, fill=TimeDiff.cat)) +
    geom_hline(data=data_lines |> filter(Test=='NAbs [%]'), aes(yintercept=30),  color='darkgreen', alpha=0.5) +
    geom_hline(data=data_lines |> filter(!(Test %in% c('nAb [%]','IgG-S1 [ratio]'))), aes(yintercept=log2(1.1)), color='darkgreen', alpha=0.5) +
    geom_hline(data=data_lines |> filter(Test=='IgG-S1 [ratio]'), aes(yintercept=log2(1.1)), color='blue', alpha=0.5) + 
    geom_texthline(data=data_lineslabels, aes(yintercept=30), color='darkgreen', alpha=0.5, label='threshold', size=2, hjust=0.1) +
    geom_boxplot(alpha=.5) +
    geom_dotplot(binaxis="y", stackdir="center", dotsize=1, alpha=.75) +
    geom_text(data=n_fun(D.tmp2),
              mapping=aes(x=x, y=y, group=IgG_pos, label=label), hjust='right', vjust='center', angle=0, size=3, color='black', inherit.aes=FALSE) +
    annotation_custom(sym.grob) +
    facet_nested(Test~ Omicron + IgG_pos, scales='free_y', nest_line=element_line(colour="red"),
                 labeller=labeller(IgG_pos = as_labeller(c("FALSE"="'Negative\nIgG-S1 [ratio<1.1]'","TRUE"="'Positive\nIgG-S1 [ratio'>='1.1]'"), label_parsed),
                                   Omicron = as_labeller(c("FALSE"="Infected before 06 Jan 2022\n(Delta domination)","TRUE"="Infected from 06 Jan 2022\n(Omicron domination)")))) +
    scale_x_discrete(labels=labels[1:4]) +
    scale_fill_manual(values=c1, labels=labels[1:4]) +
    theme(axis.ticks.length.y = unit(0.4, "cm"),
          ggh4x.axis.ticks.length.minor = rel(0.4),
          ggh4x.axis.ticks.length.mini = rel(0.15),
          ggh4x.facet.nestline = element_line(linetype = 3),
          legend.position = 'none') +
    labs(title="", x="Weeks since last infection", y="") +
    facetted_pos_scales(
      y = list(
        Test == "NAbs [%]" ~ scale_y_continuous(limits=c(0, 100), breaks=seq(0,100,30), guide="axis_minor", minor_breaks=seq(0,100,10)),
        Test != "NAbs [%]" ~ scale_y_continuous(limits=c(-5,4), breaks=c(-3,-1,1,3), guide="axis_minor", minor_breaks=c(-5,2*c(-2:2)), labels=paste(2^c(-3,-1,1,3)))
      )
    )


  library(ggrepel)
  library(patchwork)
  (p1 + geom_label_repel(aes(label=IgA_Deficiency), color='black', fill=NA, size=2, show.legend=FALSE)) +
  (p2 + geom_label_repel(aes(label=IgA_Deficiency), color='black', fill=NA, size=2, show.legend=FALSE)) +
  guide_area() + 
  plot_layout(widths=c(2,6), heights=c(9,1), guides='collect') +
  plot_annotation(title='Antibody levels compared in diagnosed children depending on time of infection', tag_levels='a')
  
  ggsave('figures/Figure_5.pdf', width=9, height=9)
```

## Figure S4 Seropositivity by age and time of blood sampling with attribution of known infections and vaccination
```{r figureS4, fig.width=7, fig.height=6}
library(geomtextpath)
library(shadowtext)

# Subplot 1: Reported cases to the health department LAGuS
  p1 <- ggplot(LAGuS_sum2 |> filter(type=="Cases"), aes(as.POSIXct(Date), n_7avg)) +
    annotate("rect", xmin=as.POSIXct('2020-12-16','%Y-%m-%d'), xmax=as.POSIXct('2021-01-10','%Y-%m-%d'), ymin=0, ymax=500, alpha=0.2, fill="red", color=NA) +
    annotate("rect", xmin=as.POSIXct('2020-12-16','%Y-%m-%d'), xmax=as.POSIXct('2021-02-22','%Y-%m-%d'), ymin=0, ymax=500, alpha=0.2, fill="red", color=NA) +
    annotate("rect", xmin=as.POSIXct('2020-12-16','%Y-%m-%d'), xmax=as.POSIXct('2021-05-26','%Y-%m-%d'), ymin=0, ymax=500, alpha=0.2, fill="red", color=NA) +
    annotate("rect", xmin=as.POSIXct('2021-06-20','%Y-%m-%d'), xmax=as.POSIXct('2022-01-06','%Y-%m-%d'), ymin=0, ymax=Inf, alpha=0.5, fill="gray", color=NA) +
    geom_vline(aes(xintercept=as.POSIXct('2021-12-13','%Y-%m-%d')), linetype='dashed', color='darkgreen', alpha=0.5) +
    geom_vline(aes(xintercept=as.POSIXct('2021-06-07','%Y-%m-%d')), linetype='dashed', color='darkgreen', alpha=0.5) + 
    geom_line() +
    geom_textsmooth(data=LAGuS_sum2 |> filter(type=="Cases", Date>=as.Date('2020-12-10')), mapping=aes(as.POSIXct(Date), n_7avg),
                    formula='y~x', method='loess', span=.05, se=FALSE, label='Reported cases to the health department', size=2.5, hjust=0.15, vjust=-.2, fill=NA, linewidth=NA, textcolor='#333333') + 
    geom_textvline(mapping=aes(xintercept=as.POSIXct(as.Date('2021-12-13','%Y-%m-%d'))), label="vaccination >5y", linetype='dashed', color='darkgreen', alpha=0.5, size=2, vjust=1.3, hjust=.9, show.legend=FALSE) +
    geom_textvline(mapping=aes(xintercept=as.POSIXct(as.Date('2021-06-07','%Y-%m-%d'))), label="vaccination >12y", linetype='dashed', color='darkgreen', alpha=0.5, size=2, vjust=1.3, hjust=.9, show.legend=FALSE) +
    geom_texthline(mapping=aes(yintercept=500), label="School lockdown", color='red', linetype=NA, size=2, vjust=-0.3, hjust=.025, show.legend=FALSE) +
    scale_x_datetime(date_breaks="2 months", date_minor_breaks="1 months", 
                     labels=scales::label_date_short(format=c("%Y","%b"), sep="\n"), 
                     expand=c(0,0), limits=as.POSIXct(c('2020-12-10','2022-09-01'))) +
    scale_y_continuous(expand=c(0,0), limits=c(0,640)) +
    labs(x='', y='Regional daily\ninfections in\nchildren')

# Facet counts
  n <- D |> 
    filter(!is.na(Altersgruppe2), !is.na(Seropositive), !is.na(Wave), !is.na(Gruppe)) |>
    count(Wave_descr)

# Count serological results and calculate percentages within each facet
  n2 <- D |> 
    filter(!is.na(Altersgruppe2), !is.na(Seropositive), !is.na(Wave), !is.na(Gruppe)) |> 
    mutate(Seropositive = factor(Seropositive)) |>  
    group_by(Altersgruppe2, Wave_descr) |> 
    count(Seropositive) |>
    mutate(pct=n/sum(n),
           ypos = 1-(cumsum(pct)-pct/2))
 
# Subplot 2: Seropositivity by age group 
  group_labeller <- function(variable,value) {
    return(paste0(n$Wave_descr, "\nn=", n$n)[value])
  }   
  p2 <- ggplot(n2, aes(x=Altersgruppe2, y=n, fill=factor(Seropositive))) +
      geom_bar(stat="identity", position='fill') +
      scale_fill_brewer(palette="YlGn") +
      scale_y_continuous(labels=scales::percent_format()) +
      facet_grid(.~Wave_descr, labeller=group_labeller) +
      geom_shadowtext(aes(label=as.character(n), y=ypos, group=factor(Seropositive), color=ifelse(n>=1, 'show', 'hide')), bg.colour='white', size=2.5, vjust=-0.3) +
      geom_shadowtext(aes(label=paste0(sprintf("%1.1f", pct*100),"%"), y=ypos, group=factor(Seropositive), color=ifelse(n>=1, 'show', 'hide')), bg.colour='white', size=2.5, vjust=1.2) + 
      coord_flip(clip = "off") +
      scale_color_manual(values=c('show'='black', 'hide'='transparent'), guide='none') +
      scale_x_discrete(limits=rev) +
      labs(title="", x="Age group", y="") +
      theme(legend.position ='none', axis.text.x = element_text(size=6))
  
# Subplot 3: Seropositivity by age group in relation to known infection (diagnosed) and vaccination
  group_labeller <- function(variable,value) {
    return(paste0('')[value])
  }
  p3 <- ggplot(D |> filter(!is.na(Gruppe)), aes(x=Altersgruppe2, fill=fct_cross(Gruppe,factor(Seropositive)))) +
      geom_bar(position='fill') +
      scale_fill_brewer(palette="YlGn") +
      scale_y_continuous(labels=scales::percent_format()) +
      facet_grid(.~Wave_descr, labeller=group_labeller) +
      coord_flip(clip = "off") +
      geom_shadowtext(aes(label=..count.., group=fct_cross(Gruppe,factor(Seropositive)), color=ifelse(..count..>=1, 'show', 'hide')), stat='count', bg.colour='white', size=2.5, position=position_fill(vjust=.5)) +
      scale_color_manual(values=c('show'='black', 'hide'='transparent'), guide='none') +
      scale_x_discrete(limits=rev) +
      labs(title="", x="", y="") +
      scale_fill_manual(values=c('#ccebc5','#b3cde3','#fbb4ae','#984ea3','#4daf4a','#377eb8','#e41a1c')) +
      theme(legend.position='none', axis.text.x = element_text(size=6))

library(patchwork) 
Sys.setlocale("LC_TIME", "en_US.UTF-8") 
p2 + p3 + p1 + plot_layout(heights=c(1,1,1.5), guides="collect")
  
  ggsave('figures/Figure_S4.pdf', width=7, height=6)
```

## Figure S5 Seropositivity by age and main factors
```{r figureS5, fig.width=7, fig.height=4}
# Seroprevalence of unvaccinted

# Prepare data sets for faceting
  n2a <- D2 |> 
    filter(!is.na(Altersgruppe2), !is.na(Seropositive), !is.na(Wave)) |> 
    mutate(Seropositive = factor(Seropositive)) |> 
    group_by(Altersgruppe2, Wave_descr) |> 
    count(Seropositive) |>
    mutate(
      pct  = n/sum(n),
      ypos = 1-(cumsum(pct)-pct/2),
      label = as.character(Wave_descr),
      Facet = 'Study period'
    )

  n2b <- D2 |> 
    filter(!is.na(Altersgruppe2), !is.na(Seropositive), !is.na(Anam_SARSCoV2_Familie)) |> 
    mutate(Seropositive = factor(Seropositive),
           Anam_SARSCoV2_Familie = factor(Anam_SARSCoV2_Familie, levels=c('Nur Eltern','Weder Eltern noch Kind'))) |> 
    group_by(Altersgruppe2, Anam_SARSCoV2_Familie) |> 
    count(Seropositive) |>
    mutate(
      pct  = n/sum(n),
      ypos = 1-(cumsum(pct)-pct/2),
      label = as.character(fct_recode(Anam_SARSCoV2_Familie, 
        "No infection known"="Weder Eltern noch Kind",  
        "Infected household member"="Nur Eltern")),
      Facet = 'Household\ninfections'
      )

  n2c <- D2 |> 
    filter(!is.na(Altersgruppe2), !is.na(Seropositive), Haus_Gesundheitssystem!='unbekannt') |> 
    mutate(Seropositive = factor(Seropositive)) |> 
    group_by(Altersgruppe2, Haus_Gesundheitssystem) |> 
    count(Seropositive) |>
    mutate(
      pct  = n/sum(n),
      ypos = 1-(cumsum(pct)-pct/2),
      label = as.character(fct_recode(Haus_Gesundheitssystem,
        "Household working in health care"="ja",
        "Household not working in health care"="nein")),
      Facet = 'Patient\ncontact'
    )

  n2d <- D2 |> 
    mutate(
      Anam_Chronische_Erkrankung.Group = factor(fct_cross(factor(Anam_Chronische_Erkrankung), factor(Anam_Chronische_Erkrankung.AtemwegeLunge)),
                                                levels=c('FALSE:FALSE','TRUE:FALSE','TRUE:TRUE'),
                                                labels=c('No chronic diseases', 'Chronic diseases except respiratory', 'Chronic diseases including respiratory'))) |> 
    filter(!is.na(Altersgruppe2), !is.na(Seropositive), !is.na(Anam_Chronische_Erkrankung.Group)) |> 
    mutate(
      Seropositive = factor(Seropositive),
      Anam_Chronische_Erkrankung.Group = factor(Anam_Chronische_Erkrankung.Group, levels=c('No chronic diseases', 'Chronic diseases except respiratory', 'Chronic diseases including respiratory'))) |> 
    group_by(Altersgruppe2, Anam_Chronische_Erkrankung.Group) |> 
    count(Seropositive) |>
    mutate(
      pct  = n/sum(n),
      ypos = 1-(cumsum(pct)-pct/2),
      label = as.character(Anam_Chronische_Erkrankung.Group),
      Facet = 'Chronic\ndisease'
    )

# Bar plot of seropositivity by age group and main characteristics
  p <- ggplot(
      data = n2a |> 
        rbind(n2b,n2c,n2d) |> 
        mutate(
          label=factor(label),
          Facet=factor(Facet),
          Altersgruppe2 = factor(Altersgruppe2, levels=c('<5','5-11','12-17'), labels=paste0(c('Children under 5\n','School children\n','Adolescents\n'), paste('Age:',c('<5','5-11','12-17'),'years')))),
      mapping = aes(x=label, y=n, fill=factor(Seropositive))
    ) +
    geom_bar(stat="identity", position='fill') +
    scale_fill_brewer(palette="YlGn") +
    scale_y_continuous(labels=scales::percent_format()) +
    facet_grid(Facet~Altersgruppe2, scales="free_y") +
    force_panelsizes(rows = c(3,3,2,2)) +
    geom_shadowtext(aes(label=as.character(n), y=ypos, group=factor(Seropositive), color=ifelse(n>=1, 'show', 'hide')), bg.colour='white', size=2, fontface='italic', vjust=1.5) +
    geom_shadowtext(aes(label=paste0(sprintf("%1.1f", pct*100),"%"), y=ypos, group=factor(Seropositive), color=ifelse(n>=1, 'show', 'hide')), bg.colour='white', size=2.5, vjust=0) + 
    coord_flip(clip = "off") +
    scale_color_manual(values=c('show'='black', 'hide'='transparent'), guide='none') +
    scale_x_discrete(limits=rev) +
    labs(title="", x="", y="") +
    theme(legend.position='none', axis.text.x=element_text(size=6), strip.text.x=element_text(size=9), strip.text.y=element_text(size=7.5))
    
  p
  ggsave('figures/Figure_S5.pdf', width=7, height=4)
```


\newpage
# Tables

## Table 1 Characteristics of the study population stratified by age
```{r table1, results='asis'}
# Prepare data set for Table 1
  Dtmp <- D1 |> 
    mutate(
      Haus_Gesundheitssystem = fct_recode(Haus_Gesundheitssystem, NULL="unbekannt"),
      Haus_Abschluss = factor(Haus_Abschluss, ordered=FALSE),
      Wave_descr2 = factor(fct_collapse(Wave_descr, "Alpha- und Deltawellen\n(10.12.20-05.01.22)" = c("Alphawelle\n(10.12.20-19.06.21)", "Deltawelle\n(20.06.21-05.01.22)")), ordered=FALSE),
      Haus_Tiere.Group = factor(fct_cross(factor(Haus_Tiere), factor(Haus_Tiere_Art.Hund)),
                                levels=c('FALSE:FALSE','TRUE:FALSE','TRUE:TRUE'),
                                labels=c('No animals', 'Animals excluding dog', 'Animals including dog')),
      Haus_Tiere.Group2 = factor(fct_cross(factor(Haus_Tiere), factor(Haus_Tiere_Art.Katze)),
                                 levels=c('FALSE:FALSE','TRUE:FALSE','TRUE:TRUE'),
                                 labels=c('No animals', 'Animals excluding cat', 'Animals including cat')),
      Anam_Chronische_Erkrankung.Group = factor(fct_cross(factor(Anam_Chronische_Erkrankung), factor(Anam_Chronische_Erkrankung.AtemwegeLunge)),
                                 levels=c('FALSE:FALSE','TRUE:FALSE','TRUE:TRUE'),
                                 labels=c('No chronic diseases', 'Chronic diseases except respiratory', 'Chronic diseases including respiratory')),
      Anam_Raucher_Kind = fct_collapse(Anam_Raucher_Kind, "ja/vielleicht"=c("ja","vielleicht"))
    )

  colselection1 <- c("Geschlecht","Wave_descr","Altersgruppe2",
                     'MonthsAtRiskAlpha','MonthsAtRiskDelta','MonthsAtRiskOmicron',
                     "ImpfungMoeglich","Gruppe","Anam_SARSCoV2_Familie",
                     "IgG","IgG_NCP","IgA","cPass","Seropositive","Gruppe2",
                     "Haus_Gruppe",
                     "Anam_Medikamention","Anam_Chronische_Erkrankung.Group",
                     "Anam_Raucher_Eltern","Anam_Raucher_Kind",
                     "Haus_Gesundheitssystem","Haus_Abschluss","Haus_Mitglieder",
                     "Haus_Kontaktpersonen_Kleinkind","Haus_Kontaktpersonen_Senior",
                     "Haus_Tiere",#"Haus_Tiere.Group","Haus_Tiere.Group2",
                     "Reise_Reiseverhalten",
                     "Belastung_Eltern_berufliche_Unsicherheit","Belastung_Eltern_eigeneErkrankung","Belastung_Eltern_AngehörigeErkrankung")

# Table 1: Table of participants stratified by age
  tab1 <- tbl_summary(
      data = Dtmp |> select(all_of(colselection1)), by=Altersgruppe2, missing="no",
      #type = all_dichotomous() ~ "categorical",
      statistic = list(all_dichotomous() ~ "{n}/{N} ({p}%)",
                       all_continuous()  ~ "{mean} ({sd})",
                       all_of(nonnormal) ~ "{median} ({p25}, {p75})")
    ) |>
    add_n() |>
    modify_header(label = "**Variable**") |>
    modify_spanning_header(c("stat_1", "stat_2", "stat_3") ~ "**Age group**") |>
    modify_caption("**Table 1: Table of participants stratified by age**") |> 
    bold_labels()
  tab1 |> as_flex_table() |> save_as_html(path="tables/Table_1.html")

# Table 1A: Table of participants stratified by age, selected variables with statistical testing
  tbl_summary(
      data = Dtmp |> select(Altersgruppe2,Geschlecht,Anam_Impfung_Proband,Anam_SARSCoV2_Familie), by=Altersgruppe2, missing="no",
      statistic = list(
        all_continuous()   ~ "{mean} ({sd})", 
        all_categorical()  ~ "{n} ({p}%)")
    ) |>  
    add_n() |> 
    add_p(
      test = list(all_categorical() ~ "fisher.test"),
      test.args = list(all_tests("t.test")      ~ list(var.equal=TRUE),
                       all_tests("fisher.test") ~ list(workspace=2e7)),
      pvalue_fun = ~style_pvalue(.x, digits=3)
    ) |> 
    as_flex_table() |> save_as_html(path="tables/Table_1_A.html")
```

## Table S1 Seroprevalences of the study population stratified by vaccination and infection status
```{r tableS1, results='asis'}
# Select variables
  colselection1 <- c("Altersgruppe2","Geschlecht","Wave",
                     "Haus_Gruppe",
                     "Anam_Medikamention",
                     "Anam_Chronische_Erkrankung","Anam_Chronische_Erkrankung.AtemwegeLunge",
                     "Anam_Raucher_Eltern","Anam_Raucher_Kind",
                     "Haus_Gesundheitssystem","Haus_Abschluss","Haus_Mitglieder", 
                     "Haus_Kontaktpersonen_Kleinkind","Haus_Kontaktpersonen_Senior",
                     "Haus_Tiere",
                     "Reise_Reiseverhalten",
                     "Belastung_Eltern_berufliche_Unsicherheit","Belastung_Eltern_eigeneErkrankung","Belastung_Eltern_AngehörigeErkrankung")

# Table of seroprevalence stratified by vaccination and infection status
  tab <- tbl_strata(
    data = D1 |> 
      select(any_of(colselection1), Gruppe, Seropositive) |>
      mutate(Anam_Chronische_Erkrankung.Group = factor(fct_cross(factor(Anam_Chronische_Erkrankung),  factor(Anam_Chronische_Erkrankung.AtemwegeLunge)),
                               levels=c('FALSE:FALSE','TRUE:FALSE','TRUE:TRUE'),
                               labels=c('No chronic diseases', 'Chronic diseases except respiratory', 'Chronic diseases including respiratory')),
             Anam_Raucher_Kind = fct_collapse(Anam_Raucher_Kind, "ja/vielleicht"=c("ja","vielleicht")),
             Gruppe = fct_collapse(Gruppe, Geimpft = c('Diagnostiziert und geimpft', 'Nur geimpft')),
             Haus_Gruppe = fct_collapse(Haus_Gruppe, 'Schule ohne Hort' = c("Schule ohne Hort (Alter<12)", "Schule ohne Hort (Alter>=12)"))
      ) |> 
      relocate(Anam_Chronische_Erkrankung.Group, .before=Anam_Chronische_Erkrankung) |> 
      select(-Anam_Chronische_Erkrankung, -Anam_Chronische_Erkrankung.AtemwegeLunge) |> 
      filter(!is.na(Gruppe)) |>
      droplevels(),
    strata = Gruppe,
    ~.x |>
      tbl_summary(
        by = Seropositive, missing="no", percent="row",
        type = all_dichotomous() ~ "categorical",
        statistic = list(all_categorical() ~ "{n}/{N} ({p}%)",
                         all_continuous()  ~ "{mean} ({sd})",
                         any_of(nonnormal) ~ "{median} ({p25}, {p75})")
      ) |>
      add_n() |>
      add_p(
        test = list(all_continuous()  ~ "t.test",
                    any_of(nonnormal) ~ "wilcox.test",
                    all_categorical() ~ "fisher.test"),
        test.args = list(all_tests("t.test") ~ list(var.equal=TRUE),
                         all_tests("fisher.test") ~ list(workspace=2e7)),
        pvalue_fun = ~style_pvalue(.x, digits = 2)
      ) |>
      modify_header(label ~ "**Variable**") |>
      bold_labels()
  )

  tab |> as_flex_table() |> save_as_html(path="tables/Table_S1.html")
```

## Table 2 Silent infection rates among undiagnosed and unvaccinated children and adolescents in Pomerania, stratifed based on the time of study enrollment
```{r table2}
# Table 2: Silent infection rates among undiagnosed and unvaccinated children and adolescents in Pomerania, stratifed based on the time of study enrollment
  tab <- D |> 
    mutate(label = as.character(Wave_descr)) |> 
    filter(Gruppe=='Undiagnostiziert und ungeimpft') |> 
    select(Altersgruppe2, label, Seropositive) |>
    group_nest(label) |> 
    mutate(
      tbl = map2(
        label, data, 
        ~tbl_summary(.y, by=Altersgruppe2,
                     label = list(Seropositive = .x),
                     statistic = list(all_categorical() ~ "{n} / {N} ({p}%)")
                     ) |> 
          add_p() |> 
          modify_header(label = "**Study period**",
                        all_stat_cols() ~ "**Age: {level} years**") |> 
          modify_column_alignment(columns=label, align="right")
      )
    ) |>
    pull(tbl) |>
    tbl_stack() 
  
  library(gt)
  tab |> as_gt() |> gtsave(filename="tables/Table_2.html")
```

## Additional tables
```{r}
# Calculation of the confidence interval for seropositivity in unvaccinated and uninfected children according to self-report
  D2 |> count(Seropositive)
  library(PropCIs) 
  exactci(41, 806, .95)
```


\newpage
# Regression models
```{r}
# Prepare data sets for regression models

# I) Data set for logistic regression for silent SARS-CoV-2 infection
    D_LR.SI <- D2 |> 
      mutate(
        Haus_Gesundheitssystem = fct_recode(Haus_Gesundheitssystem, NULL="unbekannt"),
        Altersgruppe2 = factor(Altersgruppe2, levels=c('<5','5-11','12-17'), ordered=FALSE),
        Altersgruppe2 = fct_relevel(Altersgruppe2, '<5'),
        Haus_Abschluss = factor(Haus_Abschluss, ordered=FALSE),
        Wave_descr  = factor(Wave_descr, ordered=FALSE),
        Wave_descr2 = factor(fct_collapse(Wave_descr, "Alpha- and Delta waves\n(10/Dec/20-05/Jan/22)" = c("Alpha wave (10/Dec/20-19/Jun/21)", "Delta waves (20/Jun/21-05/Jan/22)")), ordered=FALSE),
        Anam_Chronische_Erkrankung.Group = factor(fct_cross(factor(Anam_Chronische_Erkrankung), factor(Anam_Chronische_Erkrankung.AtemwegeLunge)),
                                 levels=c('FALSE:FALSE','TRUE:FALSE','TRUE:TRUE'),
                                 labels=c('No chronic diseases', 'Chronic diseases except respiratory', 'Chronic diseases including respiratory')),
        Anam_Raucher_Kind = fct_collapse(Anam_Raucher_Kind, "ja/vielleicht"=c("ja","vielleicht"))
        ) |> 
      rowwise() |> 
      mutate(
        KumulierteInfektionen = case_when(
         Altersgruppe2=='<5'    ~ 100*sum(LAGuS_sum$n[LAGuS_sum$type=="Cases" & LAGuS_sum$Altersgruppe2=='<5'    & LAGuS_sum$Date<=Date])/27093,
         Altersgruppe2=='5-11'  ~ 100*sum(LAGuS_sum$n[LAGuS_sum$type=="Cases" & LAGuS_sum$Altersgruppe2=='5-11'  & LAGuS_sum$Date<=Date])/43295,
         Altersgruppe2=='12-17' ~ 100*sum(LAGuS_sum$n[LAGuS_sum$type=="Cases" & LAGuS_sum$Altersgruppe2=='12-17' & LAGuS_sum$Date<=Date])/36898)
      )
  

# II) Data set for logistic regression for known and silent (overall) SARS-CoV-2 infection
    D_LR.OI <- D3 |> 
      mutate(
        Haus_Gesundheitssystem = fct_recode(Haus_Gesundheitssystem, NULL="unbekannt"),
        Altersgruppe2 = factor(Altersgruppe2, levels=c('<5','5-11','12-17'), ordered=FALSE),
        Altersgruppe2 = fct_relevel(Altersgruppe2, '<5'),
        Haus_Abschluss = factor(Haus_Abschluss, ordered=FALSE),
        Wave_descr  = factor(Wave_descr, ordered=FALSE),
        Wave_descr2 = factor(fct_collapse(Wave_descr, "Alpha- und Deltawellen\n(10.12.20-05.01.22)" = c("Alphawelle\n(10.12.20-19.06.21)", "Deltawelle\n(20.06.21-05.01.22)")), ordered=FALSE),
        Anam_Chronische_Erkrankung.Group = factor(fct_cross(factor(Anam_Chronische_Erkrankung), factor(Anam_Chronische_Erkrankung.AtemwegeLunge)),
                                 levels=c('FALSE:FALSE','TRUE:FALSE','TRUE:TRUE'),
                                 labels=c('No chronic diseases', 'Chronic diseases except respiratory', 'Chronic diseases including respiratory')),
        Anam_Raucher_Kind = fct_collapse(Anam_Raucher_Kind, "ja/vielleicht"=c("ja","vielleicht")),
        Haus_Mitglieder = fct_collapse(Haus_Mitglieder, '1-3'=c('1 oder 2','3')),
        Anam_SARSCoV2_Familie = fct_collapse(Anam_SARSCoV2_Familie, 'Eltern nicht infiziert'=c('Weder Eltern noch Kind','Nur Kind'), 'Eltern infiziert'=c('Nur Eltern','Eltern und Kind'))  
        ) |> 
      rowwise() |> 
      mutate(
        KumulierteInfektionen = case_when(
         Altersgruppe2=='<5'    ~ 100*sum(LAGuS_sum$n[LAGuS_sum$type=="Cases" & LAGuS_sum$Altersgruppe2=='<5'    & LAGuS_sum$Date<=Date])/27093,
         Altersgruppe2=='5-11'  ~ 100*sum(LAGuS_sum$n[LAGuS_sum$type=="Cases" & LAGuS_sum$Altersgruppe2=='5-11'  & LAGuS_sum$Date<=Date])/43295,
         Altersgruppe2=='12-17' ~ 100*sum(LAGuS_sum$n[LAGuS_sum$type=="Cases" & LAGuS_sum$Altersgruppe2=='12-17' & LAGuS_sum$Date<=Date])/36898)
      )
  
# Factors for infection 
  colselection1 <- c("Gruppe2","Anam_SARSCoV2_Familie",
                     "Geschlecht","Altersgruppe2",
                     #"MonthsAtRiskAlpha","MonthsAtRiskDelta","MonthsAtRiskOmicron",
                     "Wave_descr","KumulierteInfektionen",
                     "Anam_Fieber","Anam_Medikamention","Anam_Raucher_Eltern","Anam_Raucher_Kind",
                     "Anam_Chronische_Erkrankung","Anam_Chronische_Erkrankung.AtemwegeLunge","Anam_Chronische_Erkrankung.Herz","Anam_Chronische_Erkrankung.Group",
                     "Reise_Reiseverhalten",
                     "Haus_Gesundheitssystem","Haus_Abschluss","Haus_Mitglieder",
                     "Haus_Kontaktpersonen_Kleinkind","Haus_Kontaktpersonen_Senior",
                     "Haus_Tiere",
                     "Belastung_Eltern_berufliche_Unsicherheit","Belastung_Eltern_eigeneErkrankung","Belastung_Eltern_AngehörigeErkrankung")

# Data frames with selected predictor variables
  D_LR.SI <- D_LR.SI |> select(all_of(colselection1))
  D_LR.SI |> count(Gruppe2)
  # Nicht_Infiziert	765	
  # Infiziert	41	
    
  D_LR.OI <- D_LR.OI |> select(all_of(colselection1))  
  D_LR.OI |> count(Gruppe2)
  # Nicht_Infiziert	765
  # Infiziert	203
```


## Imputation of missing data
```{r, fig.width=8, fig.height=6}
# Missing data pattern
  library(VIM)
  aggr_plot.SI <- aggr(D_LR.SI, numbers=TRUE, sortVars=TRUE, prop = c(TRUE, FALSE), cex.axis=.525, gap=3, ylab=c("Histogram of missing data","Pattern"))  #labels=varnames,
  aggr_plot.OI <- aggr(D_LR.OI, numbers=TRUE, sortVars=TRUE, prop = c(TRUE, FALSE), cex.axis=.525, gap=3, ylab=c("Histogram of missing data","Pattern")) 

# Random Forest Imputation
  library(mice)
  set.seed(XXXXXXXX)
  D_LR.SI.im <- mice(D_LR.SI |> select(-Gruppe2) |> mutate(across(where(is_logical), as_factor)), m=10, maxit=50, method='rf', printFlag=FALSE)
  save(D_LR.SI.im, file="D_LR.SI.im.Rda")
  
  D_LR.OI.im <- mice(D_LR.OI |> select(-Gruppe2) |> mutate(across(where(is_logical), as_factor)), m=10, maxit=50, method='rf', printFlag=FALSE)
  save(D_LR.OI.im, file="D_LR.OI.im.Rda")
  
   
  load("D_LR.SI.im.Rda")
  load("D_LR.OI.im.Rda")
  
```

## Cross-validated elastic net for silent infection
```{r SI_model}
# Use all imputed data frames
  SI.imp.complete <- mice::complete(D_LR.SI.im, action="all")

# Find the optimal value of lambda that minimizes the cross-validation error and pool results from multiple imputed data frames
  library(glmnet)
  my.cvglmnet <- function(data, y, alpha=.5, family="binomial", nfolds=4) {
    x = model.matrix(~ KumulierteInfektionen:Altersgruppe2 + ., data=data)
    cv.lasso = cv.glmnet(x, y, alpha=alpha, family=family, nfolds=nfolds) # Perform cross-validated elastic net (alpha=1: for lasso regression, 0 for ridge regression)  
    print(log(c(cv.lasso$lambda.min, cv.lasso$lambda.1se)))
    lasso.model = glmnet(x, y, alpha=alpha, family=family, lambda=cv.lasso$lambda.1se) # Final model with lambda.1se
    coef(lasso.model) |> as.matrix() |> as.data.frame() |> rownames_to_column()#|> rename(estimate='s0')
    
    #plot(cv.lasso)
    #coef(cv.lasso, cv.lasso$lambda.min)
    #coef(cv.lasso, cv.lasso$lambda.1se)    
  }
  
  set.seed(XXXXXXXX)
  fit <- SI.imp.complete |> 
    lapply(my.cvglmnet, y=as.numeric(D_LR.SI$Gruppe2=='Infiziert'))
  fits <- reshape::melt.list(fit) |> 
    group_by(rowname) |> summarise(M = sum(abs(value)>1e-20)) |> 
    ungroup() |> 
    filter(M>1)

  
# Generate final model
  # No missing variables in Altersgruppe2 and KumulierteInfektionen
  final.model.SI <- 
    glm(data=D_LR.SI, formula = D_LR.SI$Gruppe2=='Infiziert' ~ Altersgruppe2:KumulierteInfektionen + KumulierteInfektionen + Anam_SARSCoV2_Familie + 1, family=binomial)
  summary(final.model.SI)
  # final.model.SI <- SI.imp.complete |> 
  #   lapply(glm, formula = D_LR.SI$Gruppe2=='Infiziert' ~ Altersgruppe2:KumulierteInfektionen + KumulierteInfektionen + Anam_SARSCoV2_Familie + 1, family=binomial)
  # summary(final.model.SI |> pool()) 

  library(car)
  model.SI.lrtest <- Anova(final.model.SI, type='III') # likelihood-ratio tests
  model.SI.lrtest
  tbl_regression(final.model.SI, exponentiate=TRUE) # odds ratio calculation 

  
# Check for multicollinearity
  library(easystats)
  x <- check_collinearity(final.model.SI)
  x
  plot(x) + coord_flip()
  
  x <- check_autocorrelation(final.model.SI)
  x
```


## Cross-validated elastic net for overall infection
```{r OI_model}
  
# Use all imputed data frames
  OI.imp.complete <- mice::complete(D_LR.OI.im, action="all")


# Find the optimal value of lambda that minimizes the cross-validation error and pool results from multiple imputed data frames
  set.seed(XXXXXXXX)
  fit <- OI.imp.complete |> 
    lapply(my.cvglmnet, y=as.numeric(D_LR.OI$Gruppe2=='Infiziert'))
  fits <- reshape::melt.list(fit) |> 
    group_by(rowname) |> summarise(M = sum(abs(value)>1e-20)) |> 
    ungroup() |> 
    filter(M>1)
  
# Generate final model
  #final.model.OI <- OI.imp.complete |> 
  #  lapply(glm, formula = D_LR.OI$Gruppe2=='Infiziert' ~ Anam_SARSCoV2_Familie + KumulierteInfektionen:Altersgruppe2 + KumulierteInfektionen + Wave_descr + 1, family=binomial)
  #summary(final.model.OI |> pool()) 
  
  final.model.OI <- with(D_LR.OI.im, glm(D_LR.OI$Gruppe2=='Infiziert' ~ Anam_SARSCoV2_Familie + KumulierteInfektionen:Altersgruppe2 + KumulierteInfektionen + Wave_descr + 1, family=binomial))
  # final.model.OI |> pool() |> mice::tidy(exponentiate=TRUE, conf.int=TRUE, conf.level=0.95)
  
  
  library(car)  
  final.model.OI_complete <- 
    glm(data=D_LR.OI, formula = D_LR.OI$Gruppe2=='Infiziert' ~ Anam_SARSCoV2_Familie + KumulierteInfektionen:Altersgruppe2 + KumulierteInfektionen + Wave_descr + 1, family=binomial)
  model.OI.lrtest <- Anova(final.model.OI_complete, type='III') # likelihood-ratio tests
  model.OI.lrtest
  tbl_regression(final.model.OI_complete, exponentiate=TRUE) # odds ratio calculation 

  
# Check for multicollinearity
  library(easystats)
  x <- check_collinearity(final.model.OI_complete)
  x
  plot(x) + coord_flip()
  
  x <- check_autocorrelation(final.model.OI_complete)
  x
```


## Table 3 Results of logistic regressions for associations with overall and silent infections
```{r table3}
gt_r1 <- tbl_regression(final.model.OI, exponentiate=TRUE) 
gt_r2 <- tbl_regression(final.model.SI, exponentiate=TRUE) 

theme_gtsummary_compact()
reg_all <- tbl_merge(
  list(gt_r1, gt_r2),
  tab_spanner = c("**Known and silent infections**", "**Silent infections**")
)
reg_all |> as_flex_table() |> save_as_html(path="tables/Table_3.html")
```


```{r bib, include=FALSE}
# KEEP THIS AT THE END OF THE DOCUMENT TO GENERATE A LOCAL bib FILE FOR PKGS USED
knitr::write_bib(sub("^package:", "", grep("package", search(), value=TRUE)), file='skeleton.bib')
```
